# Supplementary material for: Realizing Ultrafast and Robust Sodium-Ion Storage of Iron Sulfide Enabled by Heteroatomic Doping and Regulable Interface Engineering
Source: Molecules. 2023 Apr 27;28(9):3757. doi: 10.3390/molecules28093757 (PMC10180235; doi:10.3390/molecules28093757)
Supplement: Supplementary file 1 [file molecules-28-03757-s001.zip]

Archive with 1 entries (1 files):
- molecules-2326555-supplementary.pdf
